# Supplementary material for: Nucleoporin93 limits Yap activity to prevent endothelial cell senescence
Source: Aging Cell. 2024 Feb 13;23(4):e14095. doi: 10.1111/acel.14095 (PMC11019141; doi:10.1111/acel.14095)
Supplement: Supplementary file 1 — Figures S1–S6 [file ACEL-23-e14095-s001.zip]

Archive with 2 entries (2 files):
- acel14095-sup-0001-FiguresS1-S6.pdf
- FiguresS1-S6_Legends.docx
